# Supplementary material for: Does Evenness Even Exist?
Source: Ecol Lett. 2025 Jul 23;28(7):e70181. doi: 10.1111/ele.70181 (PMC12285210; doi:10.1111/ele.70181)
Supplement: Supplementary file 1 — Data S1. [file ELE-28-0-s001.zip]

Archive with 2 entries (2 files):
- evenness_code.tar.gz
- evenness_data_files.tar.gz
